# Supplementary material for: A Multilayered Imaging and Microfluidics Approach for Evaluating the Effect of Fibrinolysis in Staphylococcus aureus Biofilm Formation
Source: Pathogens. 2023 Sep 6;12(9):1141. doi: 10.3390/pathogens12091141 (PMC10534389; doi:10.3390/pathogens12091141)
Supplement: Supplementary file 1 [file pathogens-12-01141-s001.zip]

Archive with 49 entries (41 files):
- figure 1/
- figure 1/MOVIE_S1_Fig1_FG.mp4
- figure 1/MOVIE_S2_Fig1_FN.mp4
- figure 1/MOVIE_S3_Fig1_HA.mp4
- figure 1/MOVIE_S4_Fig1_TypeIV_Col.mp4
- figure 1/MOVIE_S5_Fig1_TypeI_Col.mp4
- figure 1/MOVIE_S6_Fig1_Ctrl.mp4
- figure 2/
- figure 2/MOVIE_S12_Fig2_NP.mp4
- figure 2/MOVIE_S13_Fig2_FG-.mp4
- figure 2/MOVIE_S14_Fig2_FG-+FG.mp4
- figure 2/MOVIE_S15_Fig2_TSB.mp4
- figure 2/MOVIE_S16_Fig2_TSB+FG.mp4
- figure 3/
- figure 3/MOVIE_S17_Fig3_NP.mp4
- figure 3/MOVIE_S18_Fig3_FG-.mp4
- figure 3/MOVIE_S19_Fig3_PLG-.mp4
- figure 4/
- figure 4/MOVIE_S20_Fig4_NP.mp4
- figure 4/MOVIE_S21_Fig4_FG-.mp4
- figure 4/MOVIE_S22_Fig4_FG- +FG.mp4
- figure 5/
- figure 5/MOVIE_S23_Fig5_NP.mp4
- figure 5/MOVIE_S24_Fig5_FG-.mp4
- figure 5/MOVIE_S25_Fig5_uPA.mp4
- figure 5/MOVIE_S26_Fig5_tPA.mp4
- figure 6/
- figure 6/MOVIE_S27_Fig6_NP.mp4
- figure 6/MOVIE_S28_Fig6_FG-.mp4
- figure 6/MOVIE_S29_Fig6_uPA.mp4
- figure 6/MOVIE_S30_Fig6_tPA.mp4
- figure 7/
- figure 7/MOVIE_S33_Fig7_PzP1.mp4
- figure 7/MOVIE_S34_Fig7_PzP1_IgG-.mp4
- figure 7/MOVIE_S35_Fig7_PzP1_uPA.mp4
- figure 7/MOVIE_S36_Fig7_PzP1_tPA.mp4
- figure s1/
- figure s1/MOVIE_S10_FigS1_NP3%.mp4
- figure s1/MOVIE_S11_FigS1_NP1%.mp4
- figure s1/MOVIE_S31_FigS1_NP.mp4
- figure s1/MOVIE_S32_FigS1_Vancomycin.mp4
- figure s1/MOVIE_S7_FigS1_HS10%.mp4
- figure s1/MOVIE_S8_FigS1_HS30%.mp4
- figure s1/MOVIE_S9_FigS1_NP10%.mp4
- FigureS1.tiff
- FigureS2.tiff
- FigureS3.tiff
- SupplementaryCaptions.pdf
- TabS1_List_of_abbreviations.pdf
